# Supplementary material for: HTLV-1 p13 Protein Hijacks Macrophage Polarization and Promotes T-Cell Recruitment
Source: Viruses. 2025 Mar 26;17(4):471. doi: 10.3390/v17040471 (PMC12031607; doi:10.3390/v17040471)
Supplement: Supplementary file 1 [file viruses-17-00471-s001.zip]

Archive with 2 entries (2 files):
- Supplemental Figures.pdf
- Supplementary Material.pdf
